# Supplementary material for: Gluconeogenesis in the extraembryonic yolk syncytial layer of the zebrafish embryo
Source: PNAS Nexus. 2024 Mar 21;3(4):pgae125. doi: 10.1093/pnasnexus/pgae125 (PMC10997050; doi:10.1093/pnasnexus/pgae125)
Supplement: pgae125_Supplementary_Data [file pgae125_supplementary_data.zip]

Archive with 21 entries (21 files):
- PNASNEXUS-PNASNEXUS-2023-00554R-s01.pptx
- PNASNEXUS-PNASNEXUS-2023-00554R-s02.pptx
- PNASNEXUS-PNASNEXUS-2023-00554R-s03.pptx
- PNASNEXUS-PNASNEXUS-2023-00554R-s04.pptx
- PNASNEXUS-PNASNEXUS-2023-00554R-s05.pptx
- PNASNEXUS-PNASNEXUS-2023-00554R-s06.pptx
- PNASNEXUS-PNASNEXUS-2023-00554R-s07.pptx
- PNASNEXUS-PNASNEXUS-2023-00554R-s08.xlsx
- PNASNEXUS-PNASNEXUS-2023-00554R-s09.xlsx
- PNASNEXUS-PNASNEXUS-2023-00554R-s10.xlsx
- PNASNEXUS-PNASNEXUS-2023-00554R-s11.xlsx
- PNASNEXUS-PNASNEXUS-2023-00554R-s12.xlsx
- PNASNEXUS-PNASNEXUS-2023-00554R-s13.xlsx
- PNASNEXUS-PNASNEXUS-2023-00554R-s14.xlsx
- PNASNEXUS-PNASNEXUS-2023-00554R-s15.xlsx
- PNASNEXUS-PNASNEXUS-2023-00554R-s16.xlsx
- PNASNEXUS-PNASNEXUS-2023-00554R-s17.xlsx
- PNASNEXUS-PNASNEXUS-2023-00554R-s18.xlsx
- PNASNEXUS-PNASNEXUS-2023-00554R-s19.xlsx
- PNASNEXUS-PNASNEXUS-2023-00554R-s20.xlsx
- PNASNEXUS-PNASNEXUS-2023-00554R-s21.xlsx
