# Supplementary material for: Gluconeogenesis in the extraembryonic yolk syncytial layer of the zebrafish embryo
Source: PNAS Nexus. 2024 Mar 21;3(4):pgae125. doi: 10.1093/pnasnexus/pgae125 (PMC10997050; doi:10.1093/pnasnexus/pgae125)
Supplement: pgae125_Supplementary_Data [file pgae125_supplementary_data.zip › PNASNEXUS-PNASNEXUS-2023-00554R-s08.xlsx]

## Sheet: Sheet1
Table S1. Methods and metabolites analyzed in this study
Figures	Experiment	Method	Metabolites analyzed
Fig.1 A	glucose	B
DE	13C substrate tracking	A	G6P, G1P, S7P, lactate
		B	G3P, UDP-xx, Krebs cycle intermediates
		C	Glucose
Fig.3	G0 knockout	D	Glc, UDP-xx
		A	G6P, G1P, S7P
Fig.S1	Metabolite analysis	B	G3P, UDP-xx, Krebs cycle intermediates
			G6P, G1P, R5P, lactate, amino acids
Fig.S2	13C substrate tracking	C	Glucose
		A	Amino Acids
Fig.S3	13-28 h	C	Glucose
		A	Lactate
		A	G6P, G1P, S7P, amino acids
		D	G3P, UDP-xx, Krebs cycle intermediates
Fig.S6B	Knockdown, rescue, overexpression	D	Glc, UDP-xx
		A	G6P, G1P, S7P
