# Supplementary material for: Gluconeogenesis in the extraembryonic yolk syncytial layer of the zebrafish embryo
Source: PNAS Nexus. 2024 Mar 21;3(4):pgae125. doi: 10.1093/pnasnexus/pgae125 (PMC10997050; doi:10.1093/pnasnexus/pgae125)
Supplement: pgae125_Supplementary_Data [file pgae125_supplementary_data.zip › PNASNEXUS-PNASNEXUS-2023-00554R-s09.xlsx]

## Sheet: Sheet1
Table S2. Conditions of LC-MS for method A to D
Method	Column	column temperature	Solvent A	Solvent B	Flow rate and gradient settings
A	VT-50 2D	60℃	Acetonitrile	20 mM ammonium formate	isocratic 0.3 mL/min; B, 80%
B	VG-50 2D	60℃	Acetonitrile	0.5% ammonia	gradient 0.2 mL/min; 0 min, 20% B; 2 min, 20% B; 12min, 90% B; 15min, 90% B; 20 min, 20% B
C	VG-50 2D	60℃	Acetonitrile	0.5% ammonia	gradient 0.2 mL/min; 0 min, 8.8% B; 2 min, 8.8% B; 12min, 95% B; 15min, 95% B; 20 min, 8.8% B
D	VG-50 2D	60℃	Acetonitrile	0.5% ammonia	gradient 0.2 mL/min; 0 min, 8.8% B; 15 min, 8.8% B; 15min, 95% B; 20 min, 8.8% B
