# Supplementary material for: Gluconeogenesis in the extraembryonic yolk syncytial layer of the zebrafish embryo
Source: PNAS Nexus. 2024 Mar 21;3(4):pgae125. doi: 10.1093/pnasnexus/pgae125 (PMC10997050; doi:10.1093/pnasnexus/pgae125)
Supplement: pgae125_Supplementary_Data [file pgae125_supplementary_data.zip › PNASNEXUS-PNASNEXUS-2023-00554R-s10.xlsx]

## Sheet: Sheet1
Table S3. primers used in this study
Name	Sequence (5'-3')	Note	NCBI Accession no.
rpl13a_qF	CTGGAGGACTGTAAGAGGTATGC	qPCR	BC047855.1
rpl13a_qR	ACGCACAATCTTGAGAGCAG	qPCR	BC047855.1
g6pca.1_F	CCGTCCACTTACAGATCAAATAC	ISH	BC076446.1
g6pca.1_R	GAAGCAGCAAAGCCACAG	ISH, qPCR	BC076446.1
g6pca.1_qF	TTGTTTCAGGATTGGATGTATTG	qPCR	BC076446.1
g6pca.2_F	CTCATTACAAAGATGCCCAAG	ISH	BC129224.1
g6pca.2_R	GATAAGCAGTACGGGATGATG	ISH, qPCR	BC129224.1
g6pca.2_qF	CACACGGCTGCTCTCTTCT	qPCR	BC129224.1
fbp1a_F	CTGTACTCCCCTTTCCACCA	ISH	BC057430.1
fbp1a_R	GGAAGATTCCTCCGTAAACCA	ISH	BC057430.1
fbp1b_F	CCCTCACCAGGTTTGTCTTG	ISH	BC053267.1
fbp1b_R	GAACGTTCATGGCTCCAGTT	ISH	BC053267.1
fbp2_F	GCTGGAGGCTCTGCTGTTAG	ISH	BC080232.1
fbp2_R	GACCATCGACCCAACATACC	ISH	BC080232.1
gpd1a_F	TCAAGTCCAAAGAGAGTTTGCATC	ISH	BC093259.1
gpd1a_R	CATCTCCATGAGGCCAAGTCT	ISH	BC093259.1
gpd1b_F	GGGTTCTGCCATTGCCAAG	ISH	BC055382.1
gpd1b_R	GTGCAGAATAACCGAGCGAAG	ISH, qPCR	BC055382.1
gpd1b_qF	TTGTGGAAGAGGCTGATGTTG	qPCR	BC055382.1
gpd1c_F	GCTGGTGAAGATGTGGGTCTAC	ISH	BC053116.1
gpd1c_R	AGTGGAAACTTGTCTGTGATGTTC	ISH, qPCR	BC053116.1
gpd1c_qF	CGCACGCAGAAGTCGATAGT	qPCR	BC053116.1
pck1_F	GGACTCGCCGTATGTGGT	ISH	BC053122.1
pck1_R	CGGTTTTGATGCACTTGAGA	ISH, qPCR	BC053122.1
pck1_qF	CAGTAAACACGGCTGAAGACAC	qPCR	BC053122.1
pck2_F	CAATTTCACCTGCACCAAAG	ISH	BC063985.1
pck2_R	TCAATCCCTCACTCTCTCCTC	ISH, qPCR	BC063985.1
pck2_qF	TCTGGCAGAAGGAAACACA	qPCR	BC063985.1
pcxa_F	ATGCGGGTGGTCAGAGAGT	ISH	BC109463.1
pcxa_R	AACTCTTGCAGCCTTTTCCA	ISH	BC109463.1
pcxb_F	TGCTACTGCATTTAGGAGGGTC	ISH	BC162583.1
pcxb_R	CACTGGCTATGACTTTAACCAAC	ISH	BC162583.1
glud1a_F	CAGGACCCCGTGTAAAGGA	ISH	BC066370.1
glud1a_R	CAAGGTTATACCGGTTGGCT	ISH, qPCR	BC066370.1
glud1a_qF	CACTTCTGATTTTCAAGAAAGGA	qPCR	BC066370.1
glud1b_F	ATGGTGGAGGGCTTCTTTG	ISH	AY577003.1
glud1b_R	ATCAGCAGGTGGTAGTTGGAG	ISH, qPCR	AY577003.1
glud1b_qF	TGAGTGGCTGAAGAACCTGA	qPCR	AY577003.1
fahd2a_F	ATCTTGGTTCACAAAACAGAAGTG	ISH	BC067576.1
fahd2a_R	CAATCTGACACTCCACGACA	ISH, qPCR	BC067576.1
fahd2a_qF	TTCATGCAGTAAATTAAGCGAAC	qPCR	BC067576.1
ldhba_F	CATGGCAGCCTTTTCCTC	ISH	BC044190.1
ldhba_R	TCAGCTGGCCGATTTCTC	ISH, qPCR	BC044190.1
ldhba_qF	CGAGGAGGTTTACCTGAGTTTG	qPCR	BC044190.1
slc2a2_qF	TGAGTCTCTGTGGAAGCTATGTC	qPCR	DQ098687.1
slc2a2_qR	GCACCATCTCAGCCTCTTC	qPCR	DQ098687.1
Scaffold primer	AAAAGCACCGACTCGGTGCCACTTTTTCAAGTTGATAACGGACTAGCCTTATTTTAACTTGCTATTTCTAGCTCTAAAAC	guide RNA template; Wu et al., 2018
Scrambled 1	TAATACGACTCACTATAGGCAGGCAAAGAATCCCTGCCGTTTTAGAGCTAGAAATAGC	guide RNA template; Wu et al., 2018
Scrambled 2	TAATACGACTCACTATAGGTACAGTGGACCTCGGTGTCGTTTTAGAGCTAGAAATAGC	guide RNA template; Wu et al., 2018
Scrambled 3	TAATACGACTCACTATAGGCTTCATACAATAGACGATGGTTTTAGAGCTAGAAATAGC	guide RNA template; Wu et al., 2018
Scrambled 4	TAATACGACTCACTATAGGTCGTTTTGCAGTAGGATCGGTTTTAGAGCTAGAAATAGC	guide RNA template; Wu et al., 2018
pck2 target 1	TAATACGACTCACTATAGGGCTGATGGCATTTCGCCTGTTTTAGAGCTAGAAATAGC	guide RNA template; Wu et al., 2018	BC063985.1
pck2 target 2	TAATACGACTCACTATAGGCTATGTGGTGGCTAGTATGTTTTAGAGCTAGAAATAGC	guide RNA template; Wu et al., 2018	BC063985.1
pck2 target 3	TAATACGACTCACTATAGGTTTCTTTGGAGTTGCCCCGTTTTAGAGCTAGAAATAGC	guide RNA template; Wu et al., 2018	BC063985.1
pck2 target 4	TAATACGACTCACTATAGGGTCATTTAACTGGCGTCAGTTTTAGAGCTAGAAATAGC	guide RNA template; Wu et al., 2018	BC063985.1
