# Supplementary material for: Gluconeogenesis in the extraembryonic yolk syncytial layer of the zebrafish embryo
Source: PNAS Nexus. 2024 Mar 21;3(4):pgae125. doi: 10.1093/pnasnexus/pgae125 (PMC10997050; doi:10.1093/pnasnexus/pgae125)
Supplement: pgae125_Supplementary_Data [file pgae125_supplementary_data.zip › PNASNEXUS-PNASNEXUS-2023-00554R-s11.xlsx]

## Sheet: Dataset S1 for Fig.1D
Dataset S1. Source data for Fig. 1D
	12h Ala	12h Ala	12h Ala	12h Ala	12h Ala	12h Ala-13C3	12h Ala-13C3	12h Ala-13C3	12h Ala-13C3	12h Ala-13C3	24 h Ala	24 h Ala	24 h Ala	24 h Ala	24 h Ala	24 h Ala	24h Ala-13C3	24h Ala-13C3	24h Ala-13C3	24h Ala-13C3	24h Ala-13C3	24h Ala-13C3	12h LAC	12h LAC	12h LAC	12h LAC	12h LAC	12h LAC-13C3	12h LAC-13C3	12h LAC-13C3	12h LAC-13C3	12h LAC-13C3	24h LAC	24h LAC	24h LAC	24h LAC	24h LAC	24h LAC-13C3	24h LAC-13C3	24h LAC-13C3	24h LAC-13C3	24h LAC-13C3	12h Glu	12h Glu	12h Glu	12h Glu	12h Glu-13C5	12h Glu-13C5	12h Glu-13C5
Glucose	0	0	0	0	0	0	0	0.051308	0.059567	0	0	0.003642	0.005837	0.004526	0.004699	0.006801	0.020374	0.030966	0.020974	0.031955	0.024069	0.019613	0.049374	0	0	0.035703	0.044661	0.046579	0.032163	0	0.037214	0.075622	0.006406	0.003615	0.011967	0.012904	0.002529	0.0986	0.090302	0.075193	0.072097	0.075809	0.047707	0.044442	0.020178	0.054759	0	0.146425	0.056874
G6P	0.037005	0.040719	0	0.035181	0.041463	0.066227	0.024977	0.125777	0.01444	0.046544	0.056082	0.036759	0.052613	0.074385	0.057398	0.057508	0.038498	0.046248	0.050882	0.041027	0.044835	0.072363	0.017548	0.05735	0.025206	0.044586	0.044155	0.187188	0.204508	0.14763	0.195903	0.168041	0.032883	0.046155	0.060274	0.049674	0.052483	0.063865	0.088854	0.093834	0.077976	0.0699	0.056972	0.061787	0.04449	0.044992	0.327866	0.501766	0.307534
UDP-GlcNAc	0.022876	0.020101	0.018356	0.036323	0.022671	0.183812	0.170404	0.145149	0.141983	0.137045	0.030807	0.027768	0.018192	0.011801	0.014857	0.01831	0.099311	0.122808	0.112349	0.104968	0.112052	0.10446	0.013024	0.012139	0.014852	0.008394	0	0.208684	0.255266	0.239612	0.243371	0.270675	0.028623	0.024663	0.025974	0.029983	0.012393	0.84682	0.817076	0.48666	0.405889	0.398107	0.0199	0.048989	0.018889	0.011587	0.285726	0.289912	0.254959
G1P	0.148024	0.108368	0.222477	0.33985	0.463648	0.310374	0.375951	0.521106	0.304918	0.354768	0.042604	0.373222	0.221696	0.147959	0.270531	0.347085	0.33883	0.137916	0.170089	0.073085	0.272234	0.220876	0.129518	0.372612	0.186351	0	0.347502	0.273644	0.341377	0.346481	0.384018	0.512225	0.204422	0.127407	0.239155	0.099837	0.085913	0.112322	0.170006	0.169163	0.101758	0.324748	0.268214	0.090383	0.10365	0.103016	0.460175	1	0.920344
UDP-Glc	0.007357	0.003059	0.013204	0.013165	0.016549	0.2892	0.252242	0.220779	0.209369	0.232521	0.005152	0.014487	0.009699	0.018254	0.001871	0.007859	0.048948	0.045905	0.034176	0.030904	0.054573	0.035159	0.013348	0.008281	0.009242	0.008219	0.001707	0.398795	0.465488	0.440957	0.408951	0.438664	0.006391	0.007915	0.010047	0.024182	0.001484	0.282002	0.284348	0.146532	0.150024	0.126293	0.015611	0	0.011956	0.017483	1	0.979828	0.902308
S7P	0.056123	0.07875	0.028647	0.113449	0	0.133035	0.117873	0.118388	0.06027	0.083997	0.048794	0.053062	0.043275	0.066702	0.049004	0.066343	0.056415	0.061331	0.077932	0.052434	0.053624	0.048497	0.058031	0.036216	0.028949	0.045252	0.063945	0.218043	0.214966	0.08855	0.216856	0.199017	0.046939	0.054253	0.029935	0.061409	0.042633	0.077237	0.083607	0.105481	0.088375	0.080805	0.037457	0.088731	0.050595	0.051089	0.395387	0.411409	0.307495
G3P	0	0	0	0	0	0	0	0	0	0	0	0	0	0	0	0	0.008147	0.003388	0.004982	0.008507	0.020717	0.023712	0	0	0	0	0	0.029757	0	0.020647	0.031022	0.031607	0	0	0	0	0	0	0	0	0	0	0	0	0	0	0.128543	0.137342	0.16903
Pyruvate	0	0	0	0	0	0	0	0	0	0	0	0	0	0	0	0	0.506494	0.270893	0.376595	0.295192	0.440823	0.84589	0	0	0	0	0	0.755328	0	1	0	0.808943	0	0	0	0	0	0.278775	0.299359	0.40454	0.54719	0.766571	0	0	0	0	0	0	0
Lactate	0.006733	0	0	0	0	1	0.576132	0.771916	0.966925	0.895186	0.006772	0.006415	0.005496	0.005203	0.004991	0.007317	0.55059	0.581566	0.475794	0.364104	0.883493	0.147267	0	0.00479	0.010036	0.007302	0.005879	1	1	1	1	1	0.004485	0.006188	0.005296	0	0	1	1	1	1	1	0.010665	0.005764	0.005808	0.008868	0.484887	0.474078	0.452375
[truncated: 29 more columns]
