# Supplementary material for: Gluconeogenesis in the extraembryonic yolk syncytial layer of the zebrafish embryo
Source: PNAS Nexus. 2024 Mar 21;3(4):pgae125. doi: 10.1093/pnasnexus/pgae125 (PMC10997050; doi:10.1093/pnasnexus/pgae125)
Supplement: pgae125_Supplementary_Data [file pgae125_supplementary_data.zip › PNASNEXUS-PNASNEXUS-2023-00554R-s12.xlsx]

## Sheet: Dataset S2 for Fig.1E
Dataset S2. Source data for Fig. 1E.
	12h Ala	12h Ala	12h Ala	12h Ala	12h Ala	12h Ala-13C3	12h Ala-13C3	12h Ala-13C3	12h Ala-13C3	12h Ala-13C3	24 h Ala	24 h Ala	24 h Ala	24 h Ala	24 h Ala	24 h Ala	24h Ala-13C3	24h Ala-13C3	24h Ala-13C3	24h Ala-13C3	24h Ala-13C3	24h Ala-13C3	12h LAC	12h LAC	12h LAC	12h LAC	12h LAC	12h LAC-13C3	12h LAC-13C3	12h LAC-13C3	12h LAC-13C3	12h LAC-13C3	24h LAC	24h LAC	24h LAC	24h LAC	24h LAC	24h LAC-13C3	24h LAC-13C3	24h LAC-13C3	24h LAC-13C3	24h LAC-13C3	12h Glu	12h Glu	12h Glu	12h Glu	12h Glu-13C5	12h Glu-13C5	12h Glu-13C5
MAL M+2	0.01879	0.018139	0.022373	0.021467	0.017145	0.45138	0.370297	0.379142	0.321224	0.349381	0.017805	0.001236	0.007479	0.019814	0.015045	0.019349	0.073688	0.074382	0.075448	0.071066	0.065929	0.063126	0.017926	0.01632	0.017861	0.017666	0.006904	0.53442	0.601576	0.521103	0.521105	0.558313	0.016897	0.020164	0.010353	0.018415	0.012932	0.138173	0.142198	0.096435	0.106541	0.10074	0.015864	0.027178	0.012496	0.016401	0.983169	1	0.933345
MAL M+3	0	0	0	0	0	0.796668	0.755189	0.650725	0.610783	0.613589	0	0	0	0	0	0	0.107922	0.097322	0.074538	0.086885	0.081405	0.062122	0.028081	0	0	0	0.037483	0.861369	1	0.852074	0.905981	0.974521	0	0	0	0.03764	0	0.277039	0.311715	0.186263	0.200547	0.161781	0.027948	0.025008	0	0	0.91037	0.982698	0.893909
MAL M+4	0	0	0	0	0	0.03673	0.028671	0.019421	0.023063	0.022362	0	0	0	0	0	0	0	0	0	0	0	0	0	0	0	0	0	0.029348	0.034797	0.029059	0.032035	0.033523	0	0	0	0	0	0.015052	0.011838	0	0	0	0	0	0	0	0.906626	1	0.999301
CIT M+2	0.080141	0.079753	0.054459	0.093143	0.080243	0.283801	0.310553	0.330312	0.27679	0.287204	0.060431	0.085497	0.077587	0.070116	0.067884	0.07449	0.226362	0.203797	0.200164	0.203999	0.24335	0.174746	0.043351	0.063019	0.04699	0.051616	0.073607	0.716749	0.824117	0.694407	0.73392	0.634449	0.072856	0.063182	0.076493	0.071762	0.056243	0.897065	1	0.757169	0.755032	0.732647	0.094029	0.069049	0.052319	0.054026	0.220378	0.264653	0.240153
CIT M+3	0.061741	0.063792	0.030552	0.04495	0.044489	0.372899	0.431855	0.368025	0.395146	0.399101	0.040744	0.058656	0.047425	0.036788	0.045201	0.032692	0.214097	0.21823	0.234692	0.218054	0.248747	0.172259	0.039585	0.057628	0.039974	0.026093	0.037722	0.74996	0.922694	0.863655	0.838015	0.753977	0.020754	0.025858	0.023002	0.021745	0.042276	1	0.923272	0.716238	0.690483	0.765249	0.051292	0.042215	0.021075	0.025087	0.334912	0.36312	0.30827
CIT M+4	0	0	0	0	0	0.091517	0.093808	0.077801	0.077449	0.078065	0.008562	0	0	0	0	0	0.029942	0.026318	0.040371	0.032305	0.033168	0.028964	0	0	0	0	0	0.239778	0.256578	0.215762	0.233871	0.213699	0	0	0	0	0	0.3118	0.316685	0.212798	0.211547	0.210213	0	0	0	0	0.968677	1	0.939151
CIT M+5	0	0	0	0	0.004363	0.112686	0.10719	0.113518	0.079279	0.087545	0.006604	0.007581	0	0	0	0.003122	0.072269	0.041533	0.08663	0.08078	0.072845	0.051462	0	0.005139	0	0.004581	0	0.422046	0.542814	0.45268	0.465656	0.471955	0.010708	0.00307	0	0	0.0059	1	0.990317	0.793891	0.698879	0.71552	0.019143	0	0.010861	0	0.419381	0.610003	0.492544
CIT M+6	0	0	0	0	0	0.093943	0.130165	0.093933	0.075861	0.070706	0	0	0.027376	0	0.018519	0	0.048565	0.050149	0.037852	0.038802	0.032922	0	0	0	0	0	0	0.308034	0.381997	0.313382	0.390752	0.339436	0	0	0	0	0	1	0.928851	0.616479	0.634192	0.673693	0	0	0	0	0.698971	0.671291	0.716148
aKG M+2	0.993107	0.030823	0.010669	0.074223	0.10108	0.642916	0.525258	0.461433	0.518919	0.460366	0.039718	0.062976	0.04034	0.05378	0.044735	0.058082	0.239013	0.189205	0.43992	0.262704	0.121724	0.137406	0.04275	0.079512	0	0.037974	0.207812	0.897721	0.83448	1	0.875168	0.912154	0.061833	0.105571	0.017444	0.064235	0.148638	0.497633	0.28343	0.183722	0.260468	0.273056	0.076836	0.09548	0.029346	0.046087	0.395769	0.552349	0.376699
aKG M+3	0.090727	0	0	0	0	0.139754	0.152656	0.121652	0.087492	0.114424	0.029488	0	0.042844	0.029162	0	0.043614	0.051898	0.045847	0.043232	0.038251	0	0.027038	0.029605	0	0	0	0	0.175278	0.268372	0.175998	0.145239	0.228995	0.021861	0	0.025593	0.035805	0.038209	0.080771	0.046884	0.040531	0.060406	0.082391	0.027182	0	0	0	0.908561	0.879631	1
aKG M+4	0	0	0	0	0	0	0.420254	0	0.592166	0	0	0	0	0	0	0	0	0	0	0	0	0	0	0	0	0	0	0.667664	0.446632	0.472326	0.573747	0.476511	0	0	0	0	0	0.354587	0.269824	0	0	0	0	0	0	0	0	1	0.920454
aKG M+5	0.006375	0.018206	0	0.004017	0	0.009267	0.009668	0.015102	0.003101	0.005722	0	0	0.013536	0.004083	0.006651	0.005124	0.003807	0.004792	0.003199	0.00532	0.005271	0.002753	0.002708	0.004601	0.004396	0.002984	0	0.006942	0.005385	0.010294	0.006894	0.00686	0	0	0.005354	0	0	0.009675	0.014859	0.006189	0.008	0.007198	0	0.004728	0.003449	0	0.577547	0.620723	1
SUCC M+2	0	0	0	0	0.015633	0.079199	0.095261	0.078638	0.075879	0.069393	0.016602	0	0.034027	0.008924	0.010586	0.010943	0.022305	0.031843	0.019394	0.017213	0.023654	0.021052	0.006892	0	0	0.016506	0.021933	0.09264	0.116592	0.132609	0.095545	0.108276	0.011582	0.01206	0.002218	0.011393	0.005878	0.047601	0.05243	0.023476	0.026255	0.029489	0	0.008869	0	0.024646	0.851202	1	0.850697
SUCC M+3	0	0	0	0	0	0	0	0	0	0	0	0	0	0	0	0	0	0	0	0	0	0	0	0	0	0	0	0.853863	0.885853	0	0	0.652024	0	0	0	0	0	0	0	0	0	0	0	0	0	0	0.910405	1	0.996456
SUCC M+4	0	0	0	0	0	0	0	0	0	0.300847	0	0	0	0	0	0	0	0	0	0	0	0	0	0	0	0	0	0	0	0	0	0	0	0	0	0	0	0	0	0	0	0.163983	0	0	0	0	0.787297	0.857885	1
FUM M+2	0	0	0	0	0	0.433415	0.374923	0.352291	0.259119	0.339579	0.028801	0	0.023393	0.084754	0.059497	0.038233	0.166435	0.110649	0.175946	0.163289	0.093801	0.09866	0.034319	0.066224	0.025425	0.060627	0.051085	0.616395	0.637566	0.596503	0.545837	0.645468	0.070914	0.119448	0.06204	0.062446	0.133537	0.198188	0.18965	0.141555	0.169353	0.107305	0.009296	0.000862	0.053306	0	0.984494	1	0.966876
FUM M+3	0	0	0	0.118622	0	0.741928	0.845374	0.866621	0.521043	0.578067	0	0	0.098034	0	0	0.104307	0.230467	0.179894	0.15045	0	0	0.111147	0.051144	0	0	0	0.086165	0.824204	0.757912	0.874123	0.801915	1	0	0.076797	0	0.077438	0.087035	0.352076	0.259308	0.282518	0.150403	0.111762	0	0	0	0	0.667814	0.865043	0.844361
FUM M+4	0	0	0	0	0	0.027686	0.036578	0.02423	0.019367	0.026512	0	0	0	0	0	0	0	0	0	0	0	0	0	0	0	0	0	0.026865	0.036422	0.039407	0.041676	0.031647	0	0	0	0	0	0.010811	0.017857	0	0	0	0	0	0	0	0.884737	1	0.948289
[truncated: 29 more columns]
