# Supplementary material for: Gluconeogenesis in the extraembryonic yolk syncytial layer of the zebrafish embryo
Source: PNAS Nexus. 2024 Mar 21;3(4):pgae125. doi: 10.1093/pnasnexus/pgae125 (PMC10997050; doi:10.1093/pnasnexus/pgae125)
Supplement: pgae125_Supplementary_Data [file pgae125_supplementary_data.zip › PNASNEXUS-PNASNEXUS-2023-00554R-s13.xlsx]

## Sheet: Sheet1
Dataset S3. Source data for fig. 3D.
	Glucose M+0			Glucose-1-phosphate M+3
	Scramble gRNA	pck2 gRNA		Scramble gRNA	pck2 gRNA
1	474.381	271.773	1	0.188235	0.162664
2	296.431	250.242	2	0.251801	0.160669
3	431.112	261.384	3	0.167696	0.166059
4	368.422	331.098	4	0.173838	0.135248
5	361.677	265.185	5	0.169528	0.137069
6	272.795	183.802	6	0.154898	0.137137
7	256.557	303.674	7	0.173691	0.144083
8	365.523	256.778	8	0.124728	0.149524
	Glucose M+3			UDP-Glucose M+3
	Scramble gRNA	pck2 gRNA		Scramble gRNA	pck2 gRNA
1	2.45814	0.740463	1	4.09415	2.07778
2	2.41546	1.05353	2	5.95606	3.26777
3	2.2475	0.890413	3	3.83347	3.35028
4	2.53973	0.871942	4	3.06379	3.5992
5	2.67271	1.51865	5	4.14965	3.5503
6	2.2851	0.181744	6	2.85691	2.9083
7	2.57369	1.11755	7	4.77137	4.5383
8	2.35629	0.764775	8	2.93001	3.78422
	Glucose-6-phosphate M+3			UDP-GlcNAc M+3
	Scramble gRNA	pck2 gRNA		Scramble gRNA	pck2 gRNA
1	0.792059	0.347855	1	3.53122	2.75384
2	0.604573	0.368368	2	3.49037	3.05344
3	0.764242	0.482641	3	3.50802	3.15116
4	0.65356	0.329404	4	3.81453	2.92404
5	0.833333	0.38427	5	3.6263	3.22872
6	0.957375	0.360766	6	3.60444	3.17723
7	0.891423	0.375477	7	3.23198	3.08348
8	0.849224	0.494178	8	3.26368	3.10474
				Sedoheptulose-7-phosphate M+3
				Scramble gRNA	pck2 gRNA
			1	0.777707	0.4307
			2	0.726356	0.530973
			3	0.814318	0.446811
			4	0.69046	0.523266
			5	0.707899	0.623987
			6	0.669088	0.32138
			7	0.771397	0.459747
			8	0.644456	0.387818
