# Supplementary material for: Gluconeogenesis in the extraembryonic yolk syncytial layer of the zebrafish embryo
Source: PNAS Nexus. 2024 Mar 21;3(4):pgae125. doi: 10.1093/pnasnexus/pgae125 (PMC10997050; doi:10.1093/pnasnexus/pgae125)
Supplement: pgae125_Supplementary_Data [file pgae125_supplementary_data.zip › PNASNEXUS-PNASNEXUS-2023-00554R-s14.xlsx]

## Sheet: Dataset S4 for Fig. S1
Dataset S4. Source data for Fig. S1.
hpf	Glutamine	Glutamine	Glutamine	Glutamine	Arginine	Arginine	Arginine	Arginine	Malate	Malate	Malate	Malate	Citrate	Citrate	Citrate	Citrate	Glucose	Glucose	Glucose	Glucose	Fumarate	Fumarate	Fumarate	Fumarate	a-ketoglutarate	a-ketoglutarate	a-ketoglutarate	a-ketoglutarate	Succinate	Succinate	Succinate	Succinate	Phosphoenolpyruvate	Phosphoenolpyruvate	Phosphoenolpyruvate	Phosphoenolpyruvate	Glycerol-3-phosphate	Glycerol-3-phosphate	Glycerol-3-phosphate	Glycerol-3-phosphate	Pyruvate	Pyruvate	Pyruvate	Pyruvate	UDP-Glucose	UDP-Glucose	UDP-Glucose	UDP-Glucose	Citrulline
1	32.8381	27.8224	28.9739	27.7631	8.53064	7.83116	8.5254	7.47931	47.9849	43.1453	49.0811	49.1971	493.721	516.378	483.314	464.178	6.2138	4.28974	7.54503	9.09494	49.4584	44.4157	50.84	51.6615		3.56318	3.94552	3.3519		6.64343	5.41608	3.86029		7.7833	4.5991	3.73965	10.9347	5.70369	6.69922	6.47546	3.99874	3.44571	4.03683	3.84306		15.4361	15.5562	14.601	3.71762
3	53.4839	59.903	63.7853	55.078	13.2592	15.2399	13.3379		35.4151	37.8899	38.1509	36.5475	454.841	506.153	544.986	474.522	6.14638	7.41974	7.17743	7.42469	36.4041	38.7389	40.4684	38.2369	3.69867	4.08134	3.56427	3.72434	3.69415	3.6761	3.69139	3.06682	5.33801	3.75329	3.05579	2.64927	3.29674	3.65198	3.16824	3.78673	4.71479	4.00415	3.56427	4.18508	15.7973	16.5038	17.3813	16.6203	3.19738
6	63.959	70.9133	70.3094	73.3859	25.2544	29.0357	21.0218	21.502	38.1529	37.113	38.9555	39.8768	454.484	497.862	458.117	468.901	3.99858	6.53023	5.36717	6.51602	40.6332	39.7139	40.8459	42.3585	3.67486	4.20962	3.90136	3.95585	4.91957	4.35536	4.15609	3.60693	2.91344	3.12778	2.56069	2.44678	3.07302	3.352	2.90033	3.00505	3.58367	4.87665	5.03647	4.19573	15.8393	17.6064	16.3875	16.2682	3.2326
9	137.567	127.55	122.962	118.911	36.9808	30.2989	25.7741	29.1064	47.8919	44.67	44.6494	43.5413	495.914	478.525	470.361	465.318	6.22484	7.28229	7.25751	7.83547	49.7735	46.2487	46.5279	45.7054	5.95749	5.16269	5.71717	5.36792	5.37737	4.33595	4.45394	4.37733	2.69373	2.39225	2.23308	2.50771	5.33702	4.86365	5.16298	5.18498	3.63704	3.66753	4.44578	4.08284	16.8837	15.8443	14.9673	15.778	4.03051
12	126.688	150.07	163.791	155.244	44.0278	51.1851	51.5896	34.7271	40.5532	40.0373	41.0048	45.5931	458.376	515.975	521.974	489.705	10.7423	10.2107	8.27094	9.71514	41.8813	41.5943	42.5629	47.4766	6.20917	6.52076	7.03007	8.13331	4.84188	5.63734	4.8702	4.79723	2.93061	2.96753	2.70567	2.47404	6.29248	7.33098	6.88545	6.57302		4.73439	4.07716	5.58168	14.2561	14.1397	14.522	14.4089	2.93453
18	119.033	145.72	142.43	117.58	42.9034	34.8078	33.5672	45.0509	34.1894	43.9806	43.5787	33.3953	468.511	429.354	442.018	453.785	130.157	145.335	143.066	135.746	35.9493	46.6743	45.5836	34.9872	7.55159	7.61742	7.85194	7.50933	4.13346	6.57272	5.82492	4.60183	2.77596	2.40797	2.35381	3.14296	7.93364	6.66642	7.8696	6.78245	5.34464	7.22859	5.79842	4.89872	12.6889	12.8456	12.6479	13.1401	3.79205
24	128.425	123.076	110.626	110.18	50.2559	53.805	48.9895	56.265	29.5557	30.6018	29.6743	29.3235	393.438	427.409	419.131	450.351	469.09	540.973	572.409	552.687	30.3817	31.0355	32.8351	30.3886	6.21992	6.13392	6.52253	6.40091	4.67108	4.30007	3.99051	4.3757	3.73687	4.20069	3.8793	4.21306	6.8247	6.43203	7.48487	7.51844	4.92185	5.01825	5.05122	4.96857	12.6365	12.6608	12.4163	13.2583	4.33673
30	162.225	172.229	159.924	152.612	46.5589	51.1602	46.0107	44.0087	35.2782	32.6516	46.1616	37.8214	425.561	417.932	467.491	383.738	807.459	813.85	862.567	687.684	36.7418	33.7838	48.3243	39.4671	6.23179	5.88725	8.23008	7.23769	5.03974	5.0087	7.59453	5.74507	3.93514	4.18901	3.01769	3.66137	6.18116	6.7794	8.24836	7.22068	5.62886	5.05851	5.75648	6.00447	12.3807	11.8787	12.8206	11.6135	4.02719
36	159.122	172.37	184.668	173.027	45.4635	38.3995	41.2208	45.4903	39.6616	61.7162	46.3918	47.3286	373.513	347.334	389.219	403.672	852.268	995.974	880.716	911.299	40.3452	65.1729	47.249	48.5695	6.07529	6.34381	6.72418	6.93982	7.25097	9.07985	8.06533	7.03174	4.34183	2.47279	2.67769	3.83758	7.38221	6.93503	8.27734	8.27263	6.901	7.57805	7.83029	8.44268	11.8772	11.2549	11.5956	12.0275	4.71368
48	219.292	219.017	209.857	234.754	36.4986	38.5006	34.0385	37.6877	31.9935	54.7683	37.9428	37.4649	330.098	298.51	299.61	296.345	479.602	538.149	542.442	484.737	34.726	57.8679	41.0663	39.0012	4.09378	5.77564	4.45473	5.07763	7.36474	10.7819	8.12389	8.64218	5.73434	2.97145	4.1913	3.93586	6.01369	4.76658	9.25286	7.92277	2.78336	3.76866	4.66171	3.99155	12.1442	12.3262	11.6896	11.5477	5.86132
60	558.475	712.155	634.432	647.66	26.0647	26.7298	25.4509	30.3634	80.2368	67.614	94.8716	86.7985	222.208	237.325	238.21	214.182	201.908	223.269	192.632	230.702	83.6231	70.4071	99.7686	93.3943	3.27284	2.73734	2.98762	3.15862	16.9634	13.3606	17.0407	14.4806	4.79805	5.7364	5.09918	4.87722	17.8258	20.6502	17.7999	13.7346	10.6946	7.76581	8.86403	11.0623	11.6025	12.5326	13.5948	11.7799	8.257
72	935.309	881.866	996.862	858.47	25.8048	25.8871	22.8899	24.4106	111.552	106.239	83.5245	97.4049	157.005	157.996	168.281	106.682	132.559	152.658	125.73	131.161	116.741	110.35	85.6221	193.499	2.88708	2.89739	2.50161	3.71824	15.5864	15.0079	13.2141	16.5722	5.92892	5.99712	6.70905	7.02993	14.1985	11.9899	11.4797	20.8066	7.72791	6.76345	4.24009	12.1733	12.6896	12.8122	12.8713	12.2784	7.55865
84	1783.99	1455.59	1656.44	1669.39	15.2584	15.4092	18.3214	16.805	92.0556	74.585	128.704	93.7072	133.634	138.966	120.147	119.69	91.0841	99.5298	101.143	96.3196	94.0244	76.2891		95.7584	2.31855	2.30462	2.56083	2.13595	17.1538	15.2443	14.9569	17.2733	6.86931	6.36835	9.43137	7.50207	18.1253	15.1132	22.8102	18.7309	4.37805	4.55003	5.00924	4.63933	12.6117	12.521	12.1921	12.6784	5.53948
96	2424.84	4949.07	3600.95	2920.45	16.8147	17.5176	15.0708	19.521	98.03	109.55	127.04	141.025	91.0928	102.146	92.6522	63.2021	94.8747	99.785	81.5291	130.407	100.508	112.181	130.974	144.815	2.54255	2.34481	2.65851	2.58542	15.3605	16.0899	16.738	17.6809	9.32878	8.72766	11.3809	13.5787	20.8709	22.0993	26.2561	28.2885	6.24205	5.12953	5.55264	6.20292	10.8333	10.6326	11.8566	11.0402	4.83816
120	13990.9	8679.95	10344.6	11300.4	13.4541	21.1722	15.8678	23.5761	140.369	114.971	146.927	191.76	6.19423	27.4625	6.36711	8.29937	162.258	191.348	189.235	150.791	141.068	117.536	152.303	192.174	3.01781	2.58117	2.66595	3.58161	8.34574	9.76481	7.91392	8.84421	18.4607	19.6531	19.7568	20.7548	65.0577	47.0951	60.8173	56.7398	11.0748	6.93252	9.9004	11.6487	10.9202	11.6791	11.0755	10.9349	2.92426
hpf	Glycogen	Glycogen	Glycogen	Glycogen
1	12592.7	13700	14619.3	15554.8
3	9842.32	10179.2	9015.76	7780.21
6	8227.68	7481.97	7181.4	9960.19
9	8473.45	10523.7	10530.8	10640.8
12	9133.01	8993.64	8173.55	8440.89
15	7924.23	6464.28	7064.99	7483.61
18	8600.73		8200.31	7827.99
24	9544.21	11334.8	10637.9	9169.49
30	9403.97	8838.8	7526.93	7311.02
36	8004.71	8092.77	9006.13	8511.21
48	3420.45	3703.86	6022.86	5937.34
60	6414.66	5600.63	3318.6	3535.45
72	1824.73	1887.06	2168.81	1924.66
84	1451.74	1590.7	1228.07	1645.34
96	654.552	779.326	782.864	457.438
120	458.247	455.241	388.654	409.221
[truncated: 79 more columns]
