# Supplementary material for: Gluconeogenesis in the extraembryonic yolk syncytial layer of the zebrafish embryo
Source: PNAS Nexus. 2024 Mar 21;3(4):pgae125. doi: 10.1093/pnasnexus/pgae125 (PMC10997050; doi:10.1093/pnasnexus/pgae125)
Supplement: pgae125_Supplementary_Data [file pgae125_supplementary_data.zip › PNASNEXUS-PNASNEXUS-2023-00554R-s15.xlsx]

## Sheet: Dataset S5 for Fig. S2A
Dataset S5. Source data for Fig. S2A
6-12 Ala	6-12 Ala-13C3	12-24 Ala	12-24 Ala-13C3	6-12 LAC	6-12 LAC-13C3	12-24LAC	12-24 LAC-13C3	6-12 Glu	6-12 Glu-13C5	12-24 Glu	12-24 Glu-13C5	6-12 GOL	6-12 GOL-13C3	12-24 GOL	12-24 GOL-13C3
1.73878	1.29704	6.27109	6.55192	2.94063	1.74857	4.64181	11.8662	1.69032	2.21068	5.89234	70.6292	2.78623	2.19434	6.21965	8.60191
1.57629	1.15522	4.98623	7.18341	1.99332	2.0942	5.27333	11.2856	2.10913	1.69602	5.20273	58.9046	2.13171	2.311	6.05005	10.9528
1.40006	1.64139	5.30081	7.30635	1.82351	2.00554	5.43144	10.4869	1.89273	1.97131	5.16035	52.0648	2.21532	2.26756	6.65168	9.18561
1.48222	1.63037	5.15482	8.24196	1.81972	2.31275	6.30734	9.23136	2.33153	2.06554	6.3353	54.737	2.10862	2.01721	7.46533	10.1887
1.53331	2.36519	4.90769	8.73276	2.31452	1.98477	5.80169	8.17706							7.25655	10.7975
		5.21353	7.84444												9.85909
