# Supplementary material for: Gluconeogenesis in the extraembryonic yolk syncytial layer of the zebrafish embryo
Source: PNAS Nexus. 2024 Mar 21;3(4):pgae125. doi: 10.1093/pnasnexus/pgae125 (PMC10997050; doi:10.1093/pnasnexus/pgae125)
Supplement: pgae125_Supplementary_Data [file pgae125_supplementary_data.zip › PNASNEXUS-PNASNEXUS-2023-00554R-s16.xlsx]

## Sheet: Dataset S6 for Fig. S2B
Dataset S6. Source data for Fig. S2B.
	12h Ala	12h Ala	12h Ala	12h Ala	12h Ala	12h Ala-13C3	12h Ala-13C3	12h Ala-13C3	12h Ala-13C3	12h Ala-13C3	24 h Ala	24 h Ala	24 h Ala	24 h Ala	24 h Ala	24 h Ala	24h Ala-13C3	24h Ala-13C3	24h Ala-13C3	24h Ala-13C3	24h Ala-13C3	24h Ala-13C3	12h LAC	12h LAC	12h LAC	12h LAC	12h LAC	12h LAC-13C3	12h LAC-13C3	12h LAC-13C3	12h LAC-13C3	12h LAC-13C3	24h LAC	24h LAC	24h LAC	24h LAC	24h LAC	24h LAC-13C3	24h LAC-13C3	24h LAC-13C3	24h LAC-13C3	24h LAC-13C3	12h Glu	12h Glu	12h Glu	12h Glu	12h Glu-13C5	12h Glu-13C5	12h Glu-13C5
Asp M+3	0.001013	0.001706	0.016013	0.001736	0.014063	0.355657	0.356444	0.300078	0.292029	0.286645	0.025523	0	0.016051	0.008065	0.007947	0.003777	0.040729	0.047045	0.059913	0.03566	0.023362	0.02208	0.016503	0.002086	0.00237	0.006288	0.006601	0.401151	0.472718	0.396946	0.398534	0.473082	0.004621	0.001936	0.003772	0.012246	0.010655	0.152002	0.134781	0.102674	0.093471	0.086039	0.008506	0.003501	0.000766	0.007379	0.853325	1	0.959162
Asp M+4	0.000514	0.001637	0.0022	0.000485	0.001301	0.030244	0.02622	0.022749	0.01826	0.022957	0.002979	0.005824	0.001637	0.004905	0.001971	0.001278	0.00487	0.002992	0.004856	0.003577	0.001601	0.002239	0.001375	0.001209	0.002695	0.000347	0.00073	0.027845	0.031234	0.035096	0.033941	0.040698	0.001392	0.004901	0.000736	0.001427	0.001093	0.017921	0.006996	0.006116	0.008221	0.010085	0.00041	0	0.000839	0.000211	0.937368	1	0.992139
Glu M+3	0.001377	0.001094	0.001789	0.000292	0.003533	0.120246	0.107492	0.090754	0.081792	0.082222	0.001229	0.002362	0.00131	0.000574	0.001561	0.000842	0.01207	0.009946	0.01142	0.011625	0.009041	0.00929	0.002131	0.00104	0	9.32e-05	0.000944	0.156277	0.178714	0.162924	0.157693	0.166478	0.000841	0.001751	0.002066	0.000679	0.001206	0.048329	0.04833	0.029061	0.026085	0.027596	0.000549	0.000924	0.001045	0.001192	0.927336	1	0.955598
Glu M+4	0.000389	0.004679	0.005635	0.004743	0.002832	0.122866	0.11876	0.10154	0.090169	0.096698	0.00332	0.000644	0.000343	0.005259	0.000854	0.00398	0.008149	0.00936	0.01314	0.009127	0.010119	0.00959	0.00454	0.00465	0.000704	0	0.000955	0.167326	0.188335	0.160337	0.165668	0.170266	0.000189	0.001551	0.000932	0.001321	0.000781	0.081585	0.081517	0.048558	0.041791	0.059078	0.001194	0.001182	0.001408	0.001856	0.828374	1	0.977728
Glu M+5	0.000388	8.24e-05	0.000131	0.000416	0.00016	0.011334	0.009663	0.007028	0.006943	0.007433	0.00023	0.000475	0.000168	0.00057	0.000202	0.00012	0.000661	0.000761	0.000624	0.000508	0.000771	0.000442	0.000218	7.54e-05	0.000114	0.000169	5.22e-05	0.012104	0.013709	0.011854	0.01304	0.01271	7.86e-05	0.000103	8.91e-05	0.000251	0.000111	0.00714	0.007123	0.003906	0.003665	0.003456	9.68e-05	0.000266	0.000205	0.000271	0.876393	0.979422	1
Gln M+3	0.028401	0.005239	0.008118	0	0.012416	1	0.858501	0.71457	0.604306	0.610358	0.034729	0.02273	0.019642	0.018213	0.02559	0.018972	0.076219	0.050673	0.071553	0.049899	0.056289	0.045519	0.044409	0.034319	0.043403	0.033163	0.010777	0.320282	0.400983	0.288187	0.328249	0.357129	0.047481	0.052258	0.04082	0.058321	0.042606	0.14994	0.147526	0.088809	0.099063	0.072462	0.029105	0.035923	0.028826	0.016007	0.788578	0.791839	0.6237
Gln M+4	0.009204	0.014522	0.018876	0.009984	0.022948	1	0.852977	0.567947	0.533781	0.564926	0.029723	0.018664	0.010554	0.033442	0.014399	0.037059	0.043472	0.02464	0.038227	0.029825	0.02975	0.002955	0.052296	0.043587	0.114785	0.06472	0.036764	0.249018	0.334538	0.316614	0.274263	0.291409	0.161333	0.193135	0.13854	0.212523	0.19285	0.237993	0.254652	0.220572	0.212041	0.208699	0.054619	0.050672	0.046223	0.057368	0.668586	0.630006	0.672858
Gln M+5	0.000854	0.001576	0.002063	0.001203	0.002713	0.183601	0.153252	0.108348	0.090084	0.095685	0.002443	0.001447	0	0.000148	0.002033	0.000114	0.00275	0.004443	0.005727	0.004012	0.005344	0.003415	0.002138	0.003407	0.006099	0.002174	0.00264	0.029625	0.042986	0.033844	0.038219	0.037212	0.004197	0.003969	0.004689	0.001234	0.006802	0.021824	0.019885	0.0113	0.007667	0.013363	0.004087	0.005045	0.004185	0.001395	1	0.96777	0.874556
Ala M+3	0.013894	0.007421	0.013223	0.010683	0.020749	0.990498	1	0.713843	0.834449	0.569265	0	0.005726	0.021437	0.004721	0.003736	0.007329	0.564115	0.606129	0.536826	0.565651	0.486911	0.584536	0.019586	0.020219	0.013948	0.019009	0.004355	0.030074	0.056172	0.022886	0.02216	0.070903	0.007752	0.015922	0.012608	0.012456	0.008736	0.016899	0.002978	0.010075	0.017555	0.023133	0.005328	0.024146	0.013887	0.006878	0.014551	0.008549	0.022557
[truncated: 29 more columns]
