# Supplementary material for: Gluconeogenesis in the extraembryonic yolk syncytial layer of the zebrafish embryo
Source: PNAS Nexus. 2024 Mar 21;3(4):pgae125. doi: 10.1093/pnasnexus/pgae125 (PMC10997050; doi:10.1093/pnasnexus/pgae125)
Supplement: pgae125_Supplementary_Data [file pgae125_supplementary_data.zip › PNASNEXUS-PNASNEXUS-2023-00554R-s17.xlsx]

## Sheet: Dataset S7 for Fig. S2C
Dataset S7. Source data for Fig. S2C.
	12h Ala	12h Ala	12h Ala	12h Ala	12h Ala	12h Ala-13C3	12h Ala-13C3	12h Ala-13C3	12h Ala-13C3	12h Ala-13C3	24 h Ala	24 h Ala	24 h Ala	24 h Ala	24 h Ala	24 h Ala	24h Ala-13C3	24h Ala-13C3	24h Ala-13C3	24h Ala-13C3	24h Ala-13C3	24h Ala-13C3	12h LAC	12h LAC	12h LAC	12h LAC	12h LAC	12h LAC-13C3	12h LAC-13C3	12h LAC-13C3	12h LAC-13C3	12h LAC-13C3	24h LAC	24h LAC	24h LAC	24h LAC	24h LAC	24h LAC-13C3	24h LAC-13C3	24h LAC-13C3	24h LAC-13C3	24h LAC-13C3	12h Glu	12h Glu	12h Glu	12h Glu	12h Glu-13C5	12h Glu-13C5	12h Glu-13C5
Glucose	0.188847	0.098483	0.18449	0.221815	0.185892	0.123097	0.164439	0.232531	0.066564	0.089337	0.080344	0.05744	0.045053	0.050307	0.045278	0.062502	0.070155	0.104261	0.114994	0.132994	0.111378	0.097662	0.211952	0.22996	0.147827	0.156166	0.191418	0.164831	0.134413	0.132898	0.153458	0.184877	0.054261	0.048388	0.068114	0.057981	0.048355	0.2538	0.179425	0.187848	0.181461	0.179224	0.093594	0.234755	0.253101	0.187559	0.230698	0.343636	0.3153
G6P	0.375406	0.391721	0.401848	0.472133	0.40558	0.470265	0.289204	0.59281	0.325966	0.446029	0.385821	0.37115	0.385414	0.476925	0.371539	0.368545	0.377087	0.359264	0.22463	0.332892	0.38096	0.387694	0.203486	0.281785	0.292494	0.335416	0.340022	0.721544	0.695582	0.619613	0.670429	0.573455	0.229173	0.285478	0.351472	0.302829	0.392413	0.306482	0	0.347387	0.340372	0.411136	0.335986	0.289035	0.271846	0.29878	0.342525	0.814261	0.663006
UDP-GlcNAc	0.100236	0.11187	0.073253	0.077726	0.048112	0.371817	0.288775	0.258464	0.197361	0.339621	0.069625	0.16875	0.126406	0.178231	0.076053	0.056636	0.427286	0.198844	0.200121	0.191998	0.192908	0.247677	0.067376	0.039669	0.047069	0.034164	0.036314	0.468664	0.360371	0.340582	0.374538	0.347275	0.045697	0.069199	0.087962	0.173888	0.044159	0.899182	0.849352	0.619929	0.519739	0.648519	0.062514	0.11749	0.050713	0.046193	0.342476	0.363068	0.357441
G1P	0.397887	0.433932	0.548341	0.43953	0.343143	0.567716	0.517271	0.410814	0.342347	0.313315	0.429193	0.412251	0.740615	0.429038	0.385852	0.018684	0.671386	0.049787	0.197699	0.097473	0.270542	0.256991	0.085	0.103105	0.430367	0.083285	0.415759	0.619602	0.420441	0.305179	0.890518	1	0.424622	0.266224	0.280745	0.120053	0.063832	0.119343	0.09986	0.321464	0.470277	0.236438	0.382551	0.516293	0.336157	0.150239	0.525275	0.538998	0.370123
UDP-Glc	0.015764	0.043974	0.038848	0.051335	0.044986	0.474808	0.455348	0.425325	0.368979	0.429602	0.059537	0.049455	0.043538	0.056836	0.02022	0.049579	0.121064	0.137733	0.117271	0.113722	0.116708	0.101756	0.02421	0.022542	0.025165	0.003803	0.004017	0.631989	0.688755	0.667424	0.65527	0.680428	0.02052	0.028357	0.023377	0.063928	0.027058	0.469751	0.465644	0.309204	0.275344	0.26718	0.031574	0.037259	0.033957	0.051301	1	0.999336	0.925085
S7P	0.128614	0.166085	0.039632	0.032633	0.100173	0.478023	0.402717	0.456925	0.304107	0.334267	0.12769	0.125018	0.165773	0.134241	0.102195	0.242967	0.14712	0.172202	0.167645	0.160079	0.155474	0.163316	0.161513	0.071645	0	0.182807	0.097445	0.678086	0.677404	0.51252	0.556457	0.628951	0.14889	0.165794	0.115568	0.150997	0.16919	0.259379	0.254483	0.271056	0.278722	0.304403	0.127498	0.192377	0.169882	0.081199	0.63814	0.796254	0.580458
G3P	0.010244	0.020182	0.008827	0.011196	0.020632	0.029699	0.022722	0.018787	0.025459	0.018552	0.019937	0.020205	0.019203	0.013848	0.016058	0.008254	0.018607	0.009765	0.014584	0.018373	0.029594	0.036132	0.004397	0.008139	0.007217	0.014298	0.005168	0.042427	0.036547	0.03366	0.047124	0.047175	0.009382	0.01546	0.025364	0.007321	0.014421	0.03981	0.02555	0.031875	0.043391	0.033681	0.007542	4.82e-05	0.015531	0.011789	0.177645	0.17884	0.206115
Lactate	0.002097	0.002078	0.003453	0.002994	0.001535	0.113543	0.067679	0.088279	0.112479	0.097288	0.001731	0.002634	0.001704	0.001231	0.001448	0.003494	0.062715	0.064274	0.053884	0.041945	0.098403	0.017255	0.001907	0.002001	0.002237	0.002895	0.00309	0.561826	0.660799	0.41507	0.244257	0.394208	0	0.001444	0.000468	0.001476	0.001747	0.328924	0.235122	0.593848	0.710297	1	0.002281	0.001157	0.001044	0.001787	0.070917	0.072103	0.064324
	12h Ala	12h Ala	12h Ala	12h Ala	12h Ala	12h Ala-13C3	12h Ala-13C3	12h Ala-13C3	12h Ala-13C3	12h Ala-13C3	24 h Ala	24 h Ala	24 h Ala	24 h Ala	24 h Ala	24 h Ala	24h Ala-13C3	24h Ala-13C3	24h Ala-13C3	24h Ala-13C3	24h Ala-13C3	24h Ala-13C3	12h LAC	12h LAC	12h LAC	12h LAC	12h LAC	12h LAC-13C3	12h LAC-13C3	12h LAC-13C3	12h LAC-13C3	12h LAC-13C3	24h LAC	24h LAC	24h LAC	24h LAC	24h LAC	24h LAC-13C3	24h LAC-13C3	24h LAC-13C3	24h LAC-13C3	24h LAC-13C3	12h Glu	12h Glu	12h Glu	12h Glu	12h Glu-13C5	12h Glu-13C5	12h Glu-13C5
MAL	0.007944	0.006153	0.006219	0.003801	0.009808	0.224205	0.189993	0.175921	0.161459	0.170307	0.005949	0	0.00406	0.004751	0.003396	0.007558	0.031103	0.028937	0.030317	0.0283	0.027432	0.024639	0.005528	0.003168	0.005405	0.004082	0.002606	0.255168	0.282931	0.257649	0.257753	0.267426	0.006007	0.0043	0.007243	0.005971	0.009606	0.079106	0.083037	0.048243	0.047817	0.046325	0.006148	0.011312	0.004234	0.00651	0.939442	1	0.990076
CIT	0.102321	0.115657	0.105089	0.115189	0.113697	0.31926	0.359618	0.338015	0.326763	0.330353	0.08025	0.129444	0.113798	0.098999	0.094232	0.121976	0.232488	0.201482	0.230392	0.223902	0.25309	0.180185	0.077809	0.093738	0.091366	0.091439	0.118178	0.706859	0.823867	0.701988	0.745651	0.650089	0.069711	0.109857	0.107008	0.092191	0.102265	0.972611	1	0.781641	0.764677	0.779473	0.102503	0.105689	0.098124	0.083168	0.764223	0.827135	0.773814
aKG	0.140799	0.024537	0.01678	0.018225	0.018893	0.126531	0.122493	0.095243	0.107279	0.09336	0.007399	0.011242	0.016853	0.006667	0.011547	0.013114	0.040428	0.043177	0.061964	0.051865	0.031782	0.021516	0.004869	0.012365	0.002178	0	0.028858	0.17073	0.16945	0.176225	0.160281	0.172565	0.002438	0.00846	0.005721	0.009385	0.019916	0.09251	0.059568	0.042635	0.050966	0.057184	0.016055	0.004278	0.019054	0.010873	0.944085	0.96486	1
SUCC	0.091276	0	0.050552	0.076259	0.122744	0.093218	0.123279	0.105166	0.126091	0.27019	0.050222	0.039007	0.046867	0.032489	0.018596	0.014395	0.030182	0.045257	0.057642	0.032988	0.059417	0.038618	0.010073	0.047151	0.04777	0.071201	0.087607	0.11709	0.172196	0.241597	0.13224	0.146691	0.029603	0.033108	0.034664	0.029494	0.028217	0.079997	0.06578	0.040634	0.058954	0.138569	0.033443	0.108197	0.050368	0.17973	0.929036	0.997649	1
FUM	0.007866	0.006856	0.00011	0.013414	0.011343	0.20025	0.203728	0.185353	0.141389	0.167967	0.006252	0.014327	0.019166	0.021159	0.014963	0.014335	0.058808	0.042536	0.056236	0.045549	0.023035	0.039722	0.011973	0.013343	0.008658	0.017092	0.019001	0.25463	0.274321	0.271885	0.254428	0.27446	0.016669	0.031422	0.013784	0.012945	0.030977	0.089277	0.083696	0.068845	0.057486	0.039925	0.000852	0.004811	0.013236	0.008775	0.91834	1	0.96444
	12h Ala	12h Ala	12h Ala	12h Ala	12h Ala	12h Ala-13C3	12h Ala-13C3	12h Ala-13C3	12h Ala-13C3	12h Ala-13C3	24 h Ala	24 h Ala	24 h Ala	24 h Ala	24 h Ala	24 h Ala	24h Ala-13C3	24h Ala-13C3	24h Ala-13C3	24h Ala-13C3	24h Ala-13C3	24h Ala-13C3	12h LAC	12h LAC	12h LAC	12h LAC	12h LAC	12h LAC-13C3	12h LAC-13C3	12h LAC-13C3	12h LAC-13C3	12h LAC-13C3	24h LAC	24h LAC	24h LAC	24h LAC	24h LAC	24h LAC-13C3	24h LAC-13C3	24h LAC-13C3	24h LAC-13C3	24h LAC-13C3	12h Glu	12h Glu	12h Glu	12h Glu	12h Glu-13C5	12h Glu-13C5	12h Glu-13C5
Asp	0.00427	0.00797	0.00551	0.006693	0.006977	0.178214	0.16632	0.149338	0.13817	0.146827	0.014373	0.012158	0.009806	0.014941	0.007492	0.008662	0.031525	0.027689	0.028979	0.026283	0.020282	0.019925	0.006733	0.004166	0.006372	0.002284	0.003696	0.217962	0.242821	0.223587	0.227412	0.243611	0.00968	0.010476	0.003316	0.004605	0.007901	0.075589	0.061481	0.046807	0.050472	0.047062	0.003651	0	0.00183	0.003901	0.962929	1	0.992777
Glu	0.000786	0.003435	0.00216	0.001813	0.004238	0.141649	0.127677	0.11388	0.102729	0.111	0.002191	0.001927	0.002642	0.003087	0.002665	0.001915	0.021323	0.018115	0.021942	0.019808	0.016737	0.017527	0.001513	0.002069	0.001193	0.000275	0.000595	0.190062	0.207032	0.186987	0.185396	0.192489	0.001712	0.002136	0.001748	0.000981	0	0.07026	0.070589	0.044159	0.042472	0.044852	0.001486	0.001515	0.000928	0.000745	0.937435	0.996619	1
Gln	0.005037	0.004745	0.003368	0.002298	0.01324	0.78316	0.697282	0.579738	0.522746	0.552852	0.010502	0.011422	0.005128	0.009544	0.014152	0.00891	0.055646	0.048011	0.060785	0.055009	0.043676	0.042545	0.016149	0.013103	0.027571	0.012858	0.004875	0.280257	0.334705	0.290941	0.294778	0.324496	0.031781	0.040032	0.030912	0.044588	0.0344	0.130561	0.133959	0.09851	0.089102	0.082935	0.020317	0.01925	0.013672	0.01059	1	0.974956	0.899277
Ala	0.074869	0.066159	0.03933	0.080443	0.100688	1	0.992588	0.796003	0.879135	0.647179	0.129141	0.094833	0.098986	0.087604	0.103711	0.106258	0.643009	0.687167	0.648371	0.627274	0.572567	0.65315	0.079837	0.070393	0.036732	0.056709	0	0.06409	0.123002	0.044607	0.043336	0.165197	0.081307	0.103346	0.109627	0.123873	0.110786	0.094343	0.096238	0.124415	0.092316	0.151661	0.008009	0.088283	0.070892	0.013796	0.038645	0.049642	0.086355
[truncated: 29 more columns]
