# Supplementary material for: Gluconeogenesis in the extraembryonic yolk syncytial layer of the zebrafish embryo
Source: PNAS Nexus. 2024 Mar 21;3(4):pgae125. doi: 10.1093/pnasnexus/pgae125 (PMC10997050; doi:10.1093/pnasnexus/pgae125)
Supplement: pgae125_Supplementary_Data [file pgae125_supplementary_data.zip › PNASNEXUS-PNASNEXUS-2023-00554R-s18.xlsx]

## Sheet: Dataset S8 for Fig. S3
Dataset S8. Source data for Fig. S3.
hpf	GLC M+3	GLC M+3	GLC M+3	GLC M+3	GLC M+3	GLC M+3	G6P M+3	G6P M+3	G6P M+3	G6P M+3	G6P M+3	G6P M+3	G1P M+3	G1P M+3	G1P M+3	G1P M+3	G1P M+3	G1P M+3	UDP-Glc M+3	UDP-Glc M+3	UDP-Glc M+3	UDP-Glc M+3	UDP-Glc M+3	UDP-Glc M+3	UDP-GlcNAc M+3	UDP-GlcNAc M+3	UDP-GlcNAc M+3	UDP-GlcNAc M+3	UDP-GlcNAc M+3	UDP-GlcNAc M+3	S7P M+3	S7P M+3	S7P M+3	S7P M+3	S7P M+3	S7P M+3	G3P M+3	G3P M+3	G3P M+3	G3P M+3	G3P M+3	G3P M+3	LAC M+3	LAC M+3	LAC M+3	LAC M+3	LAC M+3	LAC M+3	MAL M+4
13	8.62773	10.5938	10.8422	11.051	12.4304	13.9672	2.9136	2.67696	3.1243	3.76388	3.3631	3.61382	0.21872	0.07087	0.222767	0.147585	0.120886	0.159292	5.10025	4.54598	4.48208	4.57263	4.5976	4.50246	0.793252	0.839233	0.801576	0.864268	0.848285	0.852451	2.10992	2.39677	2.85768	2.91119	3.00369	2.33354	4.13279	3.70328	3.30729	3.11545	4.01541	2.95637	0.129816	0.363907	0.38581	0.369878	0.640823	0.367192	9.55252
16	12.1501	9.60413	9.72158	14.5999	10.0184	8.81579	5.03628	4.97223	5.00554	4.28657	5.6039	4.98552	0.345428	0.321102	0.188544	0.379828	0.155109	0.369289	5.99094	6.43555	6.00494	6.01634	5.77951	5.73877	1.24119	1.27541	1.25418	1.19515	1.2676	1.16516	4.04148	4.40555	3.84061	3.59279	5.58931	4.55563	3.30549	3.31579	2.67252	3.06152	3.45316	2.8351	0.477171	0.885933	0.709427	1.24172	0.952744	1.08571	12.0281
19	9.08324	11.24	11.567	11.88	13.4537		2.17938	2.63677	2.88951	3.53092	2.29266		0.184072	0.120063	0.114468	0.136581	0.207363		6.50073	6.69955	7.13214	7.66695	7.64033		2.79523	2.80346	2.91367	3.0988	3.14748		1.97187	1.94973	2.58859	3.82973	1.85458		1.22634	1.15601	1.36503	0.940196	1.16478		0.6628	0.474199	0.660005	0.656278	0.674286		6.76252
22	5.65649	5.51974	5.04687	5.5559	8.32087		1.20526	1.23439	0.954536	1.59359	1.80638		0.151035	0.03357	0.031957	0.061717	0.057627		6.49859	6.24031	5.7373	7.01715	8.40952		4.30556	4.08598	3.84542	4.03708	4.57768		0.9673	1.09655	1	1.30052	2.40903		1.05662	0.703872	0.353215	0.947724	0.862184		0.4	0.256655	0.263729	0.36497	0.463134		3.6051
25	6.08543	5.65966	7.22485	6.19355	6.88219		1.25393	1.27127	1.45989	1.6587	1.5568		0.06448	0.061842	0.051513	0.077419	0.060769		7.40306	7.25727	7.93943	7.4497	7.578		5.75749	5.27197	5.73216	5.65577	6.09872		1.03487	1.47993	1.83757	1.701	1.5311		0.756455	0.807778	0.735366	0.873791	0.85425		0.287012	0.406924	0.306205	0.295498	0.31514		3.06088
28	4.32906	5.36877	5.70709	5.36067	5.48733		0.870282	1.18802	1	1.18598	1.34335		0.184604	0.029772	0.054278	0.051329	0.052632		5.96273	5.9891	5.81488	7.05575	7.61919		4.96881	5.30052	5.30309	6.12047	6.61716		0.855422	1.04307	1.21755	1.10953	1.70114		0.966161	0.491459	0.585708	0.739629	0.614809		0.192256	0.247831	0.269549	0.2221	0.203958		2.45511
[truncated: 23 more columns]
