# Supplementary material for: Gluconeogenesis in the extraembryonic yolk syncytial layer of the zebrafish embryo
Source: PNAS Nexus. 2024 Mar 21;3(4):pgae125. doi: 10.1093/pnasnexus/pgae125 (PMC10997050; doi:10.1093/pnasnexus/pgae125)
Supplement: pgae125_Supplementary_Data [file pgae125_supplementary_data.zip › PNASNEXUS-PNASNEXUS-2023-00554R-s19.xlsx]

## Sheet: Dataset S9 for Fig. S5
Dataset S9. Source data for Fig. S5.
time (hpf)	slc2a2	slc2a2	slc2a2	slc2a2	g6pca.1	g6pca.1	g6pca.1	g6pca.1	g6pca.2	g6pca.2	g6pca.2	g6pca.2	pck1	pck1	pck1	pck1	pck2	pck2	pck2	pck2	gpd1b	gpd1b	gpd1b	gpd1b	gpd1c	gpd1c	gpd1c	gpd1c	glud1a	glud1a	glud1a	glud1a	fahd2a	fahd2a	fahd2a	fahd2a
3	7.83e-05	2.85e-05	7.94e-05	4.29e-05	2.3e-05	4.17e-05	1.37e-05	1.04e-05	0.001114	0.001262	0.001334	0.001748	1.78e-05	1.22e-05	3.55e-05	2.64e-05	5.46e-05	4.92e-05	2.31e-05	1.61e-05	0.001253	0.001032	0.000833	0.000892	0.000772	0.000905	0.000605	0.000793	0.003448	0.003354	0.003129	0.003262	0.000804	0.001004	0.001076	0.001554
6	2.58e-05	2.27e-05	1.63e-06	1.07e-05	8.4e-05	0.000112	0.000126	0.000124	8.4e-05	6.96e-05	0.00012	0.00012	5.21e-06	1.51e-06	1.63e-06	1.39e-06		0.002781	0.00088	0.0019	0.033493	0.049721	0.043889	0.056328	0.000777	0.000766	0.000488	0.001004	0.000756	0.001069	0.000658	0.000868	0.000419	0.000408	0.000465	0.000509
12	0.001522	0.001145	0.000899	0.00142	4.17e-05	2.81e-05	2.57e-05	3.65e-05	0.001654	0.00147	0.001169	0.001362	2.99e-05	2.46e-05	1.42e-05	1.8e-05	0.004487	0.002577	0.003354	0.00519	0.003217	0.002577	0.002524	0.002781	0.009355	0.008373	0.006848	0.009227	0.000357	0.000265	0.000205	0.000307	0.0017	0.001887	0.000874	0.00148
24	0.000956	0.0014	0.000862	0.00147	3.92e-05	5.9e-05	3.86e-05	5.94e-05	0.003023	0.004518	0.003065	0.00491	0.000573	0.000662404	0.000474929	0.000577	0.000449	0.000705	0.000502	0.00095	0.005448	0.006615	0.004776	0.006003	0.004843	0.006045	0.00519	0.006045	8.94e-05	0.000132	6.91e-05	8.94e-05	0.004979	0.006045	0.005263	0.006801
48	0.00036	0.000449	0.000353	0.000402	7.36e-05	6.41e-05	7.57e-05	5.98e-05	0.003151	0.004016	0.002762	0.003129	0.000874	0.000977	0.000997	0.001186	0.000303	0.000394	0.00044	0.00032	0.007813	0.00849	0.00709	0.007442	0.002724	0.003308	0.003086	0.003195	0.000109	0.00012	9.92e-05	0.000116	0.001994	0.001953	0.002213	0.00176
72	0.000658	0.000761	0.000605	0.000766	0.000111	8.4e-05	7.41e-05	7.11e-05	0.0041	0.005048	0.004843	0.004944	0.00143	0.001271	0.0019	0.001736	0.000318	0.00052	0.000388	0.000255	0.011924	0.01243	0.014378	0.014478	0.002743	0.003879	0.003933	0.003424	0.000208	0.000225	0.00026	0.000229	0.00181	0.002687	0.00286	0.001724
120	0.00176	0.001642	0.001874	0.002008	0.000163	0.000169	0.000157	0.000239	0.008201	0.008912	0.008851	0.011125	0.005839	0.006172	0.008609	0.010453	0.000644	0.000862	0.000653	0.00093	0.00942	0.009753	0.008851	0.010746	0.005336	0.004809	0.005336	0.006346	0.000198	0.000175	0.000163	0.00018	0.000386	0.000443	0.000329	0.000601
148	0.000386	0.000397	0.000502	0.000622	4.99e-05	4.14e-05	3.58e-05	4.17e-05	0.005048	0.004456	0.00519	0.012007	0.00284	0.003308	0.003619	0.009355	0.000176	0.000239	0.000176	0.000286	0.002762	0.002489	0.002724	0.002613	0.004334	0.00491	0.004487	0.004678	0.000141	0.000163	0.000167	0.000149	0.000114	7.83e-05	0.000103	8.63e-05
