# Supplementary material for: Gluconeogenesis in the extraembryonic yolk syncytial layer of the zebrafish embryo
Source: PNAS Nexus. 2024 Mar 21;3(4):pgae125. doi: 10.1093/pnasnexus/pgae125 (PMC10997050; doi:10.1093/pnasnexus/pgae125)
Supplement: pgae125_Supplementary_Data [file pgae125_supplementary_data.zip › PNASNEXUS-PNASNEXUS-2023-00554R-s20.xlsx]

## Sheet: Sheet1
Dataset S11. Source data for fig. S6B.
	Glucose M+0					Glucose-1-phosphate M+3
	Control	Knockdown	Rescue	Overexpression		Control	Knockdown	Rescue	Overexpression
1	487.941	414.44	381.361	455.325	1	0.14826	0.186018	0.145223	0.14759
2	476.881	728.998	768.273	335.365	2	0.148152	0.169268	0.134538	0.138147
3	665.462	507.384	609.292	351.599	3	0.152761	0.158001	0.142588	0.144032
4	614.46	421.631	335.51	331.242	4	0.164507	0.146718	0.167008	0.135859
5	490.414	616.126	387.953	314.258	5	0.178978	0.132691	0.155663	0.140752
6	519.842	652.897	369.643	189.106	6	0.13241	0.135091	0.140313	0.13264
7	427.034	425.501	342.558	361.855	7	0.129405	0.132446	0.15329	0.133418
8	461.235	572.796	376.66	291.168	8	0.129595	0.140555	0.147696	0.130724
	Glucose M+3					UDP-Glucose M+3
	Control	Knockdown	Rescue	Overexpression		Control	Knockdown	Rescue	Overexpression
1	2.24446	1.89101	3.06461	2.39843	1	3.21739	3.73111	3.51365	4.78636
2	2.62929	2.07226	2.23108	2.21521	2	4.18317	4.83734	3.70467	3.6153
3	2.15541	2.26759	1.45017	2.29495	3	4.44593	3.7343	3.2236	3.93895
4	1.9415	2.13353	2.31618	2.44977	4	3.95349	4.47669	4.07208	4.80055
5	2.43009	2.16724	2.01483	2.64966	5	3.16904	3.69045	3.76844	4.16589
6	2.29907	2.42409	2.13388	2.77064	6	5.06651	3.03656	4.10205	2.90329
7	2.55509	2.63704	2.5	2.29325	7	4.80846	4.47663	3.06939	3.26434
8	2.24144	1.74534	2.84026	2.58237	8	5.31964	3.7186	4.18867	3.55861
	Glucose-6-phosphate M+3					UDP-GlcNAc M+3
	Control	Knockdown	Rescue	Overexpression		Control	Knockdown	Rescue	Overexpression
1	0.541578	0.542225	0.724425	0.717059	1	3.06064	2.82005	3.25856	3.52874
2	0.632588	0.640671	0.62435	0.661513	2	3.06941	3.53196	3.24523	3.38398
3	0.610478	0.561184	0.582411	0.723391	3	3.27964	3.05563	3.09583	3.3896
4	0.515464	0.48471	0.720476	0.64904	4	3.57736	3.29245	3.25227	3.23299
5	0.598179	0.503796	0.712207	0.722999	5	3.09141	2.88105	3.43349	3.95342
6	0.6735	0.483715	0.738667	0.667559	6	3.8878	2.90935	3.88488	3.0514
7	0.633289	0.548261	0.630755	0.532999	7	3.61193	3.76497	3.27723	3.16773
8	0.594636	0.445554	0.667429	0.620707	8	3.77558	3.16165	3.45777	3.51745
						Sedoheptulose-7-phosphate M+3
						Control	Knockdown	Rescue	Overexpression
					1	0.574062	0.380975	0.56307	0.652536
					2	0.76098	0.566529	0.654527	0.678887
					3	0.760855	0.533795	0.487553	0.808846
					4	0.653936	0.465553	0.702437	0.710431
					5	0.587433	0.538046	0.815799	0.786283
					6	0.714308	0.405978	0.929331	0.749189
					7	0.583666	0.661678	0.647475	0.634286
					8	0.663914	0.493793	0.649963	0.563887
