# Supplementary material for: Gluconeogenesis in the extraembryonic yolk syncytial layer of the zebrafish embryo
Source: PNAS Nexus. 2024 Mar 21;3(4):pgae125. doi: 10.1093/pnasnexus/pgae125 (PMC10997050; doi:10.1093/pnasnexus/pgae125)
Supplement: pgae125_Supplementary_Data [file pgae125_supplementary_data.zip › PNASNEXUS-PNASNEXUS-2023-00554R-s21.xlsx]

## Sheet: Sheet1
Sample Name		MS			MESA			CSA					GLC	pmol/individual		phf	glucoamylase	non-digested	glycogen		phf	glycogen
											function
sameshima021		38520	21.2561		114700	20.4644		389500	21.7314		1.182	1	132800	12745		1	12745	152.281	12592.7	12592.7	1	14116.7	633.576
sameshima022		47520	26.4451		140800	25.4424		462500	26.0285		0.962574	1	173800	13863.3			13863.3	163.364	13700	13700	3	9204.37	533.939
sameshima023		47650	26.5204		137800	24.8671		437200	24.5351		0.987849	1	180200	14791.7			14791.7	172.474	14619.3	14619.3	6	8212.81	622.595
sameshima024		37550	20.6996		112000	19.9531		340700	18.8809		1.25979	1	152200	15729.9			15729.9	175.107	15554.8	15554.8	9	10042.2	523.597
sameshima025		39340	21.7271		113200	20.1802		350900	19.4751		1.22185	3	102600	9981.47		3	9981.47	139.151	9842.32	9842.32	12	8685.27	226.778
sameshima026		36610	20.1609		109200	19.4238		335200	18.5609		1.28987	3	100500	10305.3			10305.3	126.085	10179.2	10179.2	15	7234.28	310.879
sameshima027		36680	20.201		103900	18.4241		323100	17.8578		1.32784	3	87340	9121.91			9121.91	106.156	9015.76	9015.76	18	8209.68	223.118
sameshima028		38570	21.2849		114100	20.3507		359100	19.9534		1.21775	3	82660	7884.4			7884.4	104.198	7780.21	7780.21	24	10171.6	497.349
sameshima029		34840	19.1479		103400	18.33		352600	19.5742		1.31459	6	81160	8345.33		6	8345.33	117.656	8227.68	8227.68	30	8270.18	506.723
sameshima030		42680	23.6491		120700	21.603		400200	22.3588		1.10929	6	86850	7574.54			7574.54	92.5731	7481.97	7481.97	36	8403.7	229.192
sameshima031		41230	22.8139		120700	21.603		381200	21.2452		1.14221	6	81680	7301.03			7301.03	119.626	7181.4	7181.4	48	4771.13	700.611
sameshima032		42400	23.4878		123400	22.1166		390700	21.8017		1.11266	6	113000	10084.4			10084.4	124.192	9960.19	9960.19	60	4717.33	764.55
sameshima033		36990	20.3786		112700	20.0856		360300	20.0234		1.23992	9	87900	8576.74		9	8576.74	103.284	8473.45	8473.45	72	1951.32	75.3681
sameshima034		39760	21.9684		112300	20.0099		362200	20.1344		1.20748	9	110200	10652.3			10652.3	128.67	10523.7	10523.7	84	1478.96	93.0293
sameshima035		41120	22.7506		118800	21.2421		371600	20.6836		1.15962	9	114400	10650.2			10650.2	119.352	10530.8	10530.8	96	668.545	76.4324
sameshima036		39020	21.5432		115700	20.6539		373100	20.7713		1.19107	9	112700	10764.2			10764.2	123.445	10640.8	10640.8	120	427.841	17.2184
sameshima037		38870	21.4571		119500	21.375		412300	23.0694		1.13806	12	102300	9267.76		12	9267.76	134.741	9133.01	9133.01
sameshima038		42470	23.5281		127500	22.8978		417600	23.381		1.07439	12	106500	9136.3			9136.3	142.662	8993.64	8993.64		replicate
sameshima039		42160	23.3495		131200	23.6041		418500	23.434		1.06553	12	98010	8286.26			8286.26	112.705	8173.55	8173.55		1	2	3	4
sameshima040		39470	21.8017		118500	21.1851		385700	21.5087		1.16287	12	93230	8569.66			8569.66	128.773	8440.89	8440.89	1	12592.7	13700	14619.3	15554.8
sameshima041		39320	21.7156		120400	21.546		395800	22.1007		1.14745	15	89430	8085.82		15	8085.82	161.589	7924.23	7924.23	3	9842.32	10179.2	9015.76	7780.21
sameshima042		39410	21.7673		121000	21.6601		382200	21.3038		1.15864	15	73720	6632.54			6632.54	168.26	6464.28	6464.28	6	8227.68	7481.97	7181.4	9960.19
sameshima043		38100	21.0151		115900	20.6918		387100	21.5907		1.18488	15	78460	7253.04			7253.04	188.048	7064.99	7064.99	9	8473.45	10523.7	10530.8	10640.8
sameshima044		39420	21.773		123700	22.1737		403000	22.5232		1.12833	15	86350	7656.87			7656.87	173.261	7483.61	7483.61	12	9133.01	8993.64	8173.55	8440.89
sameshima045		37330	20.5735		120700	21.603		413200	23.1223		1.14856	18	98890	9018.31		18	9018.31	417.585	8600.73	8600.73	15	7924.23	6464.28	7064.99	7483.61
sameshima046		39520	21.8305		124300	22.288		400700	22.3882		1.12771	18	86710	7686.97			7686.97	7523.65	163.325	163.325	18	8600.73	163.324617516269*	8200.31	7827.99
sameshima047		40310	22.2846		127200	22.8406		417200	23.3575		1.09517	18	99300	8637.4			8637.4	437.09	8200.31	8200.31	24	9544.21	11334.8	10637.9	9169.49
sameshima048		40250	22.2501		126200	22.6499		410700	22.9754		1.10496	18	94080	8222.83			8222.83	394.835	7827.99	7827.99	30	9403.97	8838.8	7526.93	7311.02
sameshima049		33860	18.5879		114400	20.4075		367600	20.4498		1.26167	24	105100	10577.2		24	10577.2	1032.96	9544.21	9544.21	36	8004.71	8092.77	9006.13	8511.21
sameshima050		35840	19.7199		116100	20.7297		380000	21.175		1.21705	24	125900	12390.8			12390.8	1056.06	11334.8	11334.8	48	3420.45	3703.86	6022.86	5937.34
sameshima051		35260	19.3881		113300	20.1992		370000	20.59		1.24632	24	116500	11672.6			11672.6	1034.67	10637.9	10637.9	60	6414.66	5600.63	3318.6	3535.44
sameshima052		38380	21.1758		129500	23.2795		427400	23.9577		1.09628	24	115500	10172.6			10172.6	1003.16	9169.49	9169.49	72	1824.73	1887.06	2168.81	1924.66
sameshima053		32730	17.9431		115300	20.5781		387200	21.5966		1.24755	30	107700	10737.5		30	10737.5	1333.49	9403.97	9403.97	84	1451.75	1590.7	1228.07	1645.34
sameshima054		32990	18.0914		114200	20.3696		378000	21.0579		1.2601	30	101200	10142.9			10142.9	1304.15	8838.8	8838.8	96	654.552	779.326	782.864	457.438
sameshima055		37350	20.5849		136500	24.618		440100	24.706		1.07282	30	103600	8855.99			8855.99	1329.06	7526.93	7526.93	120	458.247	455.241	388.654	409.221
sameshima056		34260	18.8164		126000	22.6118		402400	22.488		1.17341	30	92620	8586.49			8586.49	1275.47	7311.02	7311.02
sameshima057		30780	16.8324		116900	20.8815		374900	20.8766		1.28007	36	93670	9481.28		36	9481.28	1476.57	8004.71	8004.71					*omitted
sameshima058		35590	19.5769		134200	24.1777		430600	24.1462		1.10455	36	107800	9516.19			9516.19	1423.42	8092.77	8092.77
sameshima059		34040	18.6907		126100	22.6309		416800	23.334		1.15999	36	111500	10363.3			10363.3	1357.18	9006.13	9006.13
sameshima060		33700	18.4966		123900	22.2118		405300	22.6582		1.18359	36	104900	9902.3			9902.3	1391.09	8511.21	8511.21
sameshima061		27780	15.1292		112200	19.991		380700	21.2159		1.33129	48	47190	4716.1		48	4716.1	1295.65	3420.45	3420.45
sameshima062		31350	17.1568		124500	22.3261		411500	23.0224		1.1999	48	54550	4967.87			4967.87	1264.01	3703.86	3703.86
sameshima063		29930	16.3491		108600	19.3105		348600	19.341		1.36362	48	70230	7409.11			7409.11	1386.25	6022.86	6022.86
sameshima064		33170	18.1941		130300	23.4322		427700	23.9754		1.14326	48	82450	7381.9			7381.9	1444.56	5937.34	5937.34
sameshima065		33280	18.2568		130900	23.5468		430900	24.1638		1.13692	60	82040	7301.7		60	7301.7	887.036	6414.66	6414.66
sameshima066		34260	18.8164		129900	23.3558		425000	23.8164		1.13656	60	74580	6587.83			6587.83	987.201	5600.63	5600.63
sameshima067		32060	17.5612		129300	23.2413		422600	23.6752		1.16319	60	48770	4269.22			4269.22	950.618	3318.6	3318.6
sameshima068		33030	18.1142		131400	23.6424		428000	23.993		1.14069	60	51550	4443.91			4443.91	908.468	3535.44	3535.44
sameshima069		32140	17.6067		127600	22.9169		436000	24.4643		1.15406	72	26520	2199.32		72	2199.32	374.584	1824.73	1824.73
sameshima070		33580	18.4281		130100	23.394		441800	24.8063		1.12565	72	28080	2281.22			2281.22	394.153	1887.06	1887.06
sameshima071		33300	18.2683		131700	23.6997		415600	23.2634		1.14975	72	31820	2665.56			2665.56	496.758	2168.81	2168.81
sameshima072		34150	18.7536		134800	24.2926		440300	24.7178		1.10678	72	29470	2362.66			2362.66	437.997	1924.66	1924.66
sameshima073		32320	17.7093		120800	21.6221		392200	21.8896		1.22507	84	20470	1767.01		84	1767.01	315.264	1451.75	1451.75
sameshima074		33100	18.1541		125600	22.5356		405600	22.6758		1.18361	84	22580	1897.24			1897.24	306.537	1590.7	1590.7
sameshima075		35430	19.4853		141400	25.5576		461400	25.9635		1.05624	84	20140	1497.09			1497.09	269.019	1228.07	1228.07
sameshima076		32880	18.0286		133500	24.0438		428400	24.0166		1.13483	84	24620	1996.45			1996.45	351.108	1645.34	1645.34
sameshima077		38640	21.325		122500	21.9454		387600	21.62		1.15579	96	10100	779.657		96	779.657	125.105	654.552	654.552
sameshima078		40360	22.3134		130100	23.394		438100	24.5881		1.06692	96	12970	941.911			941.911	162.585	779.326	779.326
sameshima079		39770	21.9742		135000	24.3308		440000	24.7001		1.05626	96	13100	942.557			942.557	159.693	782.864	782.864
sameshima080		43780	24.2835		133500	24.0438		435200	24.4172		1.03101	96	8509	578.359			578.359	120.921	457.438	457.438
sameshima081		40360	22.3134		128900	23.1649		417100	23.3516		1.08964	120	9310	673.37		120	673.37	215.123	458.247	458.247
sameshima082		39470	21.8017		129600	23.2985		428700	24.0343		1.08484	120	8680	621.726			621.726	166.485	455.241	455.241
sameshima083		41300	22.8542		131700	23.6997		438700	24.6235		1.05371	120	8480	588.926			588.926	200.272	388.654	388.654
sameshima084		39780	21.9799		122800	22.0024		412000	23.0518		1.11883	120	9177	680.789			680.789	271.568	409.221	409.221
sameshima085		33190	18.2055		118700	21.2231		388000	21.6435		1.22806	1	2092	152.281
sameshima086		37230	20.5162		130300	23.4322		440700	24.7414		1.09187	1	2491	163.364
sameshima087		38180	21.061		126600	22.7262		402800	22.5114		1.13124	1	2535	172.474
sameshima088		35710	19.6455		123700	22.1737		406600	22.7346		1.16182	1	2508	175.107
sameshima089		34110	18.7307		117700	21.0333		374800	20.8707		1.23692	3	1911	139.151
sameshima090		37460	20.648		129200	23.2222		417700	23.3869		1.11512	3	1920	126.085
sameshima091		36810	20.2754		125900	22.5928		404500	22.6112		1.1454	3	1596	106.156
sameshima092		40690	22.5032		135200	24.3691		437800	24.5704		1.04979	3	1701	104.198
sameshima093		34140	18.7479		114800	20.4833		372300	20.7245		1.25092	6	1618	117.656
sameshima094		38560	21.2791		130100	23.394		415400	23.2517		1.10416	6	1454	92.5731
sameshima095		34640	19.0336		115500	20.616		361000	20.0643		1.25599	6	1637	119.626
sameshima096		34890	19.1765		121000	21.6601		377700	21.0404		1.21208	6	1752	124.192
sameshima097		36970	20.3671		119800	21.432		389700	21.7431		1.18032	9	1513	103.284
sameshima098		38280	21.1184		129400	23.2604		413100	23.1165		1.11119	9	1963	128.67
sameshima099		38530	21.2619		137200	24.7521		438300	24.5999		1.06211	9	1909	119.352
sameshima100		33560	18.4167		112400	20.0288		359100	19.9534		1.28427	9	1651	123.445
sameshima101		34030	18.685		117800	21.0522		393500	21.9658		1.2155	12	1885	134.741
sameshima102		37500	20.671		121700	21.7932		399600	22.3236		1.15763	12	2080	142.662
sameshima103		38900	21.4743		133800	24.1012		430800	24.1579		1.07552	12	1789	112.705
sameshima104		37130	20.4588		125700	22.5547		404000	22.5819		1.14337	12	1913	128.773
sameshima105		35310	19.4167		122900	22.0215		392500	21.9072		1.18399	15	2287	161.589
sameshima106		37740	20.8086		130700	23.5086		413700	23.1517		1.11162	15	2518	168.26
sameshima107		33380	18.3139		112200	19.991		360400	20.0293		1.2857	15	2439	188.048
sameshima108		36570	20.1379		127800	22.955		411400	23.0166		1.13448	15	2539	173.261
sameshima109		33130	18.1712		111800	19.9153		387200	21.5966		1.25664	18	5230	417.585
sameshima110		10.49	0.00415992		8.549	0.000846015		5.426	0.000172358		14483.5	18	12.89	7523.65	mis-injection
sameshima111		36690	20.2067		131000	23.5659		427300	23.9518		1.10743	18	6137	437.09
sameshima112		29370	16.031		104100	18.4618		338300	18.7412		1.40887	18	4464	394.835
sameshima113		31440	17.208		113900	20.3128		365500	20.3271		1.2965	24	11790	1032.96
sameshima114		34420	18.9078		129100	23.2031		425000	23.8164		1.13762	24	13590	1056.06
sameshima115		31970	17.5099		118700	21.2231		370200	20.6017		1.26402	24	12090	1034.67
sameshima116		34260	18.8164		131000	23.5659		416100	23.2928		1.14198	24	12910	1003.16
sameshima117		29720	16.2298		120100	21.489		403500	22.5525		1.24437	30	15530	1333.49
sameshima118		35760	19.6742		146500	26.5377		490100	27.6624		1.01524	30	18380	1304.15
sameshima119		33160	18.1884		130200	23.4131		420900	23.5752		1.15072	30	16650	1329.06
sameshima120		33030	18.1142		136500	24.618		433300	24.3052		1.11878	30	16450	1275.47
sameshima121		28880	15.7529		117200	20.9384		382000	21.292		1.29348	36	16470	1476.57
sameshima122		29620	16.173		125100	22.4403		400900	22.3999		1.22924	36	16690	1423.42
sameshima123		29430	16.0651		121200	21.6981		400900	22.3999		1.24661	36	15760	1357.18
sameshima124		32210	17.6466		132600	23.8717		433200	24.2993		1.13951	36	17530	1391.09
sameshima125		28860	15.7416		121500	21.7551		402900	22.5173		1.24971	48	15060	1295.65
sameshima126		31250	17.0998		128600	23.1077		431000	24.1697		1.16501	48	15710	1264.01
sameshima127		31160	17.0486		127600	22.9169		423600	23.734		1.1774	48	16950	1386.25
sameshima128		32200	17.6409		135300	24.3883		439400	24.6647		1.12454	48	18380	1444.56
sameshima129		29600	16.1616		117900	21.0712		384600	21.4443		1.27818	60	10370	887.036
sameshima130		31030	16.9746		132200	23.7953		428500	24.0225		1.15754	60	12560	987.201
sameshima131		30160	16.4798		121900	21.8312		392600	21.9131		1.24535	60	11330	950.618
sameshima132		29420	16.0594		126700	22.7453		404300	22.5995		1.22141	60	11060	908.468
sameshima133		30080	16.4344		128700	23.1268		444700	24.9773		1.1621	72	5084	374.584
sameshima134		34320	18.8507		135800	24.484		453000	25.4672		1.09009	72	5657	394.153
sameshima135		32750	17.9545		133700	24.0821		413300	23.1282		1.15093	72	6669	496.758
sameshima136		34260	18.8164		146900	26.6146		461000	25.9398		1.05085	72	6456	437.997
sameshima137		30890	16.895		124800	22.3832		384700	21.4501		1.23501	84	4093	315.264
sameshima138		32730	17.9431		132200	23.7953		419300	23.481		1.14997	84	4261	306.537
sameshima139		34940	19.2051		148800	26.9803		471400	26.5549		1.03107	84	4177	269.019
sameshima140		31170	17.0543		128800	23.1458		408700	22.8579		1.18938	84	4685	351.108
sameshima141		40020	22.1179		129100	23.2031		441400	24.7827		1.06984	96	1981	125.105
sameshima142		37730	20.8029		129900	23.3558		441700	24.8004		1.0876	96	2489	162.585
sameshima143		38100	21.0151		127400	22.8787		428300	24.0107		1.10449	96	2413	159.693
sameshima144		43340	24.0297		137400	24.7905		437900	24.5763		1.02185	96	2003	120.921
sameshima145		38000	20.9577		122900	22.0215		391600	21.8544		1.15681	120	3049	215.123
sameshima146		46920	26.0978		149300	27.0766		499300	28.2081		0.921573	120	2968	166.485
sameshima147		43060	23.8682		140200	25.3273		465600	26.2118		0.994598	120	3283	200.272
sameshima148		41320	22.8657		138700	25.0396		471300	26.549		1.00733	120	4306	271.568
std.0.25	0.25	576.5	-0.60206	2.7608	1707	3.23223	-0.60206	5212	3.717	-0.60206		0.25	128.3	2.10823	-0.60206
std.0.5	0.5	925	-0.30103	2.96614	3534	3.54827	-0.30103	10730	4.0306	-0.30103		0.5	202.3	2.306	-0.30103
std.1	1	1848	0	3.2667	6774	3.83085	0	21300	4.32838	0		1	358.9	2.55497	0
std.3.9	3.9	7984	0.591065	3.90222	24530	4.3897	0.591065	79020	4.89774	0.591065		3.9	1385	3.14145	0.591065
std.7.8	7.8	17110	0.892095	4.23325	48160	4.68269	0.892095	148600	5.17202	0.892095		7.8	2480	3.39445	0.892095
std.15.625	15.625	30280	1.19382	4.48116	91180	4.9599	1.19382	290600	5.4633	1.19382		15.625	4653	3.66773	1.19382
std.31.25	31.25	57070	1.49485	4.75641	173500	5.2393	1.49485	574700	5.75944	1.49485		31.25	8653	3.93717	1.49485
std.62.5	62.5	105900	1.79588	5.0249	321900	5.50772	1.79588	1059000	6.0249	1.79588		62.5	16070	4.20602	1.79588
std.125	125	207100	2.09691	5.31618	600200	5.7783	2.09691	1960000	6.29226	2.09691		125	30800	4.48855	2.09691
int.250	250	378000	2.39794	5.57749	1212000	6.0835	2.39794	3898000	6.59084	2.39794		250	66520	4.82295	2.39794
std.250	250											500	136900	5.1364	2.69897
std.500	500	slope	1.04025			slope	1.06201		slope	1.05038		1000	267500	5.42732	3
std.1000	1000	intercept	-3.44278			intercept	-4.06233		intercept	-4.53505
														slope	1.07581
														intercept	-2.7799
stda.0.5		1081			3540			10880					219.3
stda.0.25		599			1923			5640					166.3
stda.1		1880			6682			20640					319.1
stda.3.9		8569			25780			81500					1369
stda.7.8		17020			51270			158600					2535
stda.15.625		32280			96860			311800					4662
stda.31.25		62140			189300			634200					8929
stda.62.5		120800			359900			1266000					17370
stda.125		227600			667100			2356000					32110
stda.250		48.79			35.73			11.58					71640
stda.500		6.495			12.32			21.49					134300
stda.1000		22.6			5.429			15.96					286800
inta.250		421100			1293000			4444000					28.11
Blank269		9.142			14.96			18.93					9.505
Blank270		23.77			14.19			14.37					14.93
Blank271		10.41			9.759			12.78					9.734
Blank272		7.697			4.621			12.38					11.81
Blank273		12.43			14.22			22.39					15.64
Blank274		9.004			15.19			20.43					9.956
Blank288		6.481			38.02			12.39					7.481
Blank289		3.428			8.992			6.178					18.23
Blanka290		20.33			18.48			11.72					13.21
Blanka291		22.12			17.79			67.45					11.35
Blanka292		9.903			14.29			14.02					8.825
Blanka293		12.63			36.6			14.94					6.504
Blanka294		27.98			19.74			11.69					4.122
Blanka295		17.23			9.973			8.187					12.93
Blanka309		21.73			13.34			12.55					6.532
Blanka310		21.42			9.615			14.52					6.838
